# Supplementary material for: Kindlin-2 haploinsufficiency protects against fatty liver by targeting Foxo1 in mice
Source: Nat Commun. 2022 Feb 23;13:1025. doi: 10.1038/s41467-022-28692-z (PMC8866405; doi:10.1038/s41467-022-28692-z)
Supplement: Supplementary file 4 — Source Data [file 41467_2022_28692_MOESM4_ESM.xlsx]

## Sheet: Fig.1b
		NCD			HFD
	Kindlin-2	0.658221	1.23433	1.10745	2.00708	2.28543	2.19492
	FAK	1.28489	0.864675	0.850433	1.40016	1.01436	1.12579
	ILK	0.948353	1.1002	0.951447	0.963615	0.713701	1.15841

## Sheet: Fig.1d
					C57BL/6			db/db
				Kindlin-2	1.0246	0.905626	1.06977	1.75123	1.69175	1.70558
				FAK	1.34988	0.865199	0.78492	1.24288	1.06411	1.14473
				ILK	1.05322	1.05922	0.88756	0.926357	0.733398	0.941189

## Sheet: Fig.1f
					C57BL/6			ob/ob
				Kindlin-2	1.10608	0.731504	1.16241	2.09452	2.48897	2.79263
				FAK	0.697441	0.650638	1.65192	2.04157	1.31904	1.43651
				ILK	0.90792	0.76666	1.32542	1.05023	0.489765	1.09646

## Sheet: Fig. 1g
NCD Fas	1.0268	0.953623	1.02392	0.947446	0.885317	1.18488
HFD Fas	2.64153	3.64231	2.57529	1.93307	2.11141	2.17127
NCD Kindlin2	0.976848	1.01583	1.0126	1.02866	0.986498	0.981548
HFD Kindlin2	2.36366	2.44483	2.00414	1.99052	1.81566	2.34069

## Sheet: Fig. 1h
	C57BL					db/db
FAS	0.580131	1.17684	0.64796	1.59508		2.56849	3.64788	4.45777	5.48816
Kindlin-2	0.742775	1.15235	0.765854	1.33902		3.21942	4.44983	3.32082	2.02314

## Sheet: Fig. 1i
	C57BL					db/db
FASN	0.580131	1.17684	0.64796	1.59508		2.56849	2.64788	3.45777	2.48816
Kindlin-2	0.84492	1.0502	0.865854	1.23902		2.21942	3.44983	1.62082	2.02314

## Sheet: Fig. 1l
				ND					NAFLD
				1.59986	0.715209	0.996633	0.688298		1.03588	2.4064	3.29426	2.36661	2.88718	1.89171	1.29353	3.46558

## Sheet: Fig. 1m
		ND							NAFLD
	FASN	1.04933	0.864812	1.11262	0.924868	0.946832	1.10154		3.74205	4.57148	1.92874	3.51379	2.37122	2.3564
	Kindlin-2	1.03245	1.32415	0.630647	0.788292	1.12211	1.10235		2.72982	3.27599	2.36753	2.90746	2.97458	2.02155

## Sheet: Fig. 2a
	CTRL+HFD									Het+HFD
1	25	25.4	28.6	33	25.4	30.2	26	29.6		27.4	31.7	26.4	28	23.6	26	25.5	27.6
2	32	32.9	33.5	42	31.8	39.1	30.2	37.5		34.4	35.6	31.7	34.7	27.5	28.8	29.4	31.3
3	33.8	38.6	38.8	46.5	37	42.6	34.34	42.1		39.2	40	35	38.9	31.3	31.9	31.1	36.7
4	38.4	44.5	43.9	50.2	42.3	49.1	36	46.3		43.2	42.7	37.7	42.9	33.8	34.4	31.1	37.9
5	41.2	46.2	45.7	51.6	45	51.8	37.7	49.3		45.4	45.4	39.9	45.1	35.9	36.3	32.8	40.1
6	42.2	47.1	46.5	52	45.8	51.9	38.1	49.7		46.7	46.1	40.4	45.5	35.9	36.5	35	41.5
7	45	50	48	52.7	47.8	54.4	41.5	53.4		50	49.5	43	48	40	39.5	36.6	47
8	47.3	51.8	48.8	53.6	48.6	55.8	43.4	55		50.7	50.9	45.2	48.5	41.6	41.6	37.8	49
9	48.6	54.1	51	55	51	57	46.3	56.6		53	52.5	47.3	50	45	43.6	40.5	51
10	50.9	56.3	52.3	57.4	52.5	57.6	48.8	59.3		54	53.3	48.6	48.6	45.5	43.2	39.9	51.6
11	51.3	56.6	52	58.4	52.9	58.3	50.4	61.5		55.2	55.6	50.2	49.3	46.1	45.9	42.1	53
12	51.8	57	51.7	59.2	53.3	58.4	51.1	62.2		56.4	56	51.1	49.6	47.7	47.7	42.1	54.3

## Sheet: Fig. 2b
ctrl+HFD									Het+HFD
26.8	31.6	23.1	26.2	27.9	28.2	25.1	32.6		29	24.3	24.7	21.6	24.1	21.7	16.6	26.7

[truncated: 103 more sheets: Fig. 2d, Fig. 2f, Fig. 2g, Fig. 2h, Fig. 2i, Fig. 2j, Fig. 2k, Fig. 2l, Fig. 2m, Fig. 2n, Fig 2o, Fig. 2q, Fig. 2r, Fig. 2s, Fig. 2t, Fig. 2u, Fig. 2v, Fig. 2w, Fig. 3c, Fig. 3d …]
